# Supplementary material for: Toxoplasmosis Screening during Pregnancy in a Romanian Infectious Diseases Tertiary Center: Results of a 15 Years Follow-Up Program
Source: Microorganisms. 2023 Aug 30;11(9):2189. doi: 10.3390/microorganisms11092189 (PMC10537741; doi:10.3390/microorganisms11092189)
Supplement: Supplementary file 1 [file microorganisms-11-02189-s001.zip]

Archive with 1 entries (1 files):
- microorganisms-2545901-supplementary.pdf
